# Supplementary material for: TNFα induces Ca2+ influx to accelerate extrinsic apoptosis in hepatocellular carcinoma cells
Source: J Exp Clin Cancer Res. 2018 Mar 5;37:43. doi: 10.1186/s13046-018-0714-6 (PMC5838867; doi:10.1186/s13046-018-0714-6)
Supplement: Supplementary file 4 — Figure S3. Cytosolic Ca2+ sensitized HCC cells to TNFα-induced apoptosis. (a) Apoptosis analysis by flow cytometry 24 h after treatment as indicated. (b) and (c) Confocal microscope analysis of [Ca2+]c level using fluorescent probe Fura-2/AM in HLF and QSG-7701 cells with treatment as indicated. TNFα (50 ng/mL) + Iono: 50 ng/mL TNFα combined with 1 μM ionomycin, TNFα (100 ng/mL) + Iono: 100 ng/mL TNFα combined with 1 μM ionomycin, TNFα (200 ng/mL) + Iono: 200 ng/mL TNFα combined with 1 μM ionomycin. TNFα (50 ng/mL) + IP3: 50 ng/mL TNFα combined with 10 μM IP3; TNFα (100 ng/mL) + IP3: 100 ng/mL TNFα combined with 10 μM IP3; TNFα (200 ng/mL) + IP3: 200 ng/mL TNFα combined with 10 μM IP3; (d)-(f) Apoptosis analysis by flow cytometry 24 h after treatment as indicated. Data were shown as mean ± SD. All experiments were performed at least three times. * P < 0.05; ** P < 0.01. (ZIP 2448 kb) [file 13046_2018_714_MOESM4_ESM.zip]

Archive with 2 entries (2 files):
- Figure S3-1.jpg
- Figure S3-2.jpg
