# Supplementary material for: TNFα induces Ca2+ influx to accelerate extrinsic apoptosis in hepatocellular carcinoma cells
Source: J Exp Clin Cancer Res. 2018 Mar 5;37:43. doi: 10.1186/s13046-018-0714-6 (PMC5838867; doi:10.1186/s13046-018-0714-6)
Supplement: Supplementary file 5 — Figure S4. The level of extracellular calcium influx is positively correlated with TNFα-mediated apoptosis. (a) Confocal microscope analysis of [Ca2+]c level using fluorescent probe Fura-2/AM in 10 kinds of HCC cells with treatment as indicated. (b) Apoptosis analysis by flow cytometry 24 h after treatment as indicated. All experiments were performed at least three times. (ZIP 2184 kb) [file 13046_2018_714_MOESM5_ESM.zip]

Archive with 2 entries (2 files):
- Figure S4-1.jpg
- Figure S4-2.jpg
